# Supplementary material for: SNX19 Interacts with Caveolin-1 and Flotillin-1 to Regulate D1R Endocytosis and Signaling
Source: Biomedicines. 2025 Feb 15;13(2):481. doi: 10.3390/biomedicines13020481 (PMC11853350; doi:10.3390/biomedicines13020481)
Supplement: Supplementary file 1 [file biomedicines-13-00481-s001.zip]

Archive with 1 entries (1 files):
- biomedicines-3339208-supplementary.pdf
